# Supplementary material for: Inhibition of miR-96-5p in the mouse brain increases glutathione levels by altering NOVA1 expression
Source: Commun Biol. 2021 Feb 10;4:182. doi: 10.1038/s42003-021-01706-0 (PMC7876013; doi:10.1038/s42003-021-01706-0)
Supplement: Supplementary file 2 — Supplementary Data 1 [file 42003_2021_1706_MOESM2_ESM.xlsx]

## Sheet: Immunocytochemistry CMAC
Transfection		Relative
mimic	inhibitor	Intensity
negative control	negative control	0.972085
negative control	negative control	1.09886
negative control	negative control	0.93404
negative control	negative control	0.990362
negative control	negative control	1.00465
negative control	negative control	0.971652
negative control	negative control	1.02341
negative control	negative control	1.00494
negative control	negative control	0.954005
negative control	negative control	1.03151
negative control	negative control	0.97858
negative control	negative control	1.02142
miR-96-5p	negative control	0.584354
miR-96-5p	negative control	0.649613
miR-96-5p	negative control	0.472113
miR-96-5p	negative control	0.675097
miR-96-5p	negative control	0.766605
miR-96-5p	negative control	0.782702
miR-96-5p	negative control	0.864438
miR-96-5p	negative control	0.844171
miR-96-5p	negative control	0.697609
miR-96-5p	negative control	0.629615
miR-96-5p	negative control	0.699611
miR-96-5p	negative control	0.657547
negative control	miR-96-5p	1.06169
negative control	miR-96-5p	1.04947
negative control	miR-96-5p	1.05673
negative control	miR-96-5p	1.07348
negative control	miR-96-5p	1.83104
negative control	miR-96-5p	1.39091
negative control	miR-96-5p	1.38572
miR-96-5p	miR-96-5p	0.821678
miR-96-5p	miR-96-5p	0.804085
miR-96-5p	miR-96-5p	0.792008
miR-96-5p	miR-96-5p	0.810044
miR-96-5p	miR-96-5p	0.85457
miR-96-5p	miR-96-5p	0.961214
miR-96-5p	miR-96-5p	0.902348
miR-96-5p	miR-96-5p	1.11419
miR-96-5p	miR-96-5p	0.772598
miR-96-5p	miR-96-5p	1.74316

## Sheet: Western Blot - GTRAP3-18
Transfection		Relative
mimic	inhibitor	Expression
negative control	negative control	1.03722
miR-96-5p	negative control	1.30273
negative control	miR-96-5p	0.682719
miR-96-5p	miR-96-5p	0.977335
negative control	negative control	1.0936
miR-96-5p	negative control	1.22306
negative control	miR-96-5p	0.647095
miR-96-5p	miR-96-5p	1.03625
negative control	negative control	1.12939
miR-96-5p	negative control	1.26814
negative control	miR-96-5p	0.701907
miR-96-5p	miR-96-5p	0.900567

## Sheet: Luc Assay - GTRAP3-18_3'-UTR
Transfection		Relative
mimic	inhibitor	Activity
negative control	negative control	1.13154
negative control	negative control	0.821485
negative control	negative control	1.04698
miR-96-5p	negative control	2.1081
miR-96-5p	negative control	1.65525
miR-96-5p	negative control	1.92968
negative control	miR-96-5p	0.915384
negative control	miR-96-5p	0.858715
negative control	miR-96-5p	0.878886
miR-96-5p	miR-96-5p	1.37989
miR-96-5p	miR-96-5p	1.34735
miR-96-5p	miR-96-5p	1.31945
