# Supplementary material for: Inhibition of miR-96-5p in the mouse brain increases glutathione levels by altering NOVA1 expression
Source: Commun Biol. 2021 Feb 10;4:182. doi: 10.1038/s42003-021-01706-0 (PMC7876013; doi:10.1038/s42003-021-01706-0)
Supplement: Supplementary file 3 — Supplementary Data 2 [file 42003_2021_1706_MOESM3_ESM.xlsx]

## Sheet: Western Blot - NOVA1
Transfection		Relative
mimic	inhibitor	Expression
negative control	negative control	1.0574
miR-96-5p	negative control	0.604644
negative control	miR-96-5p	1.20861
miR-96-5p	miR-96-5p	1.12935
negative control	negative control	1.12399
miR-96-5p	negative control	0.793202
negative control	miR-96-5p	1.16998
miR-96-5p	miR-96-5p	0.91283
negative control	negative control	0.950044
miR-96-5p	negative control	0.620019
negative control	miR-96-5p	1.27153
miR-96-5p	miR-96-5p	1.15841
negative control	negative control	0.967925
miR-96-5p	negative control	0.775805
negative control	miR-96-5p	1.28336
miR-96-5p	miR-96-5p	0.972909
negative control	negative control	0.964359
miR-96-5p	negative control	0.841781
negative control	miR-96-5p	1.10572
miR-96-5p	miR-96-5p	1.08814

## Sheet: Luc Assay - NOVA1_3'-UTR
Transfection		Relative
mimic	inhibitor	Activity
negative control	negative control	1.09907
negative control	negative control	1.05448
negative control	negative control	0.871062
negative control	negative control	0.975386
negative control	negative control	0.998501
negative control	negative control	0.965184
negative control	negative control	0.907101
negative control	negative control	1.12921
miR-96-5p	negative control	0.720615
miR-96-5p	negative control	0.814783
miR-96-5p	negative control	0.551577
miR-96-5p	negative control	0.728855
miR-96-5p	negative control	0.421738
miR-96-5p	negative control	0.466726
miR-96-5p	negative control	0.542414
miR-96-5p	negative control	0.575491
negative control	miR-96-5p	1.25038
negative control	miR-96-5p	1.40523
negative control	miR-96-5p	1.36083
negative control	miR-96-5p	1.46679
negative control	miR-96-5p	1.0107
negative control	miR-96-5p	0.892759
negative control	miR-96-5p	0.730192
negative control	miR-96-5p	0.901889
miR-96-5p	miR-96-5p	0.809925
miR-96-5p	miR-96-5p	0.876403
miR-96-5p	miR-96-5p	0.716477
miR-96-5p	miR-96-5p	0.848536

## Sheet: Luc Assay - NOVA1_3'-UTR mut
NOVA1_3'-UTR	Transfection	Relative
	mimic	Activity
control	negative control	0.926986
control	negative control	0.929233
control	negative control	1.03927
control	negative control	1.10451
control	negative control	0.995783
control	negative control	1.00422
control	miR-96-5p	0.665043
control	miR-96-5p	0.746418
control	miR-96-5p	0.584489
control	miR-96-5p	0.653942
control	miR-96-5p	0.696899
control	miR-96-5p	0.515257
mut1	negative control	0.848368
mut1	negative control	0.682445
mut1	negative control	0.987614
mut1	negative control	0.933226
mut1	negative control	0.969469
mut1	negative control	1.01473
mut1	miR-96-5p	0.776512
mut1	miR-96-5p	0.868711
mut1	miR-96-5p	0.865598
mut1	miR-96-5p	0.970238
mut1	miR-96-5p	0.978734
mut1	miR-96-5p	0.957245
mut2	negative control	0.178984
mut2	negative control	0.125551
mut2	negative control	0.235497
mut2	negative control	0.194042
mut2	negative control	0.278243
mut2	negative control	0.273499
mut2	negative control	0.311314
mut2	negative control	0.289794
mut2	miR-96-5p	0.116827
mut2	miR-96-5p	0.137992
mut2	miR-96-5p	0.110969
mut2	miR-96-5p	0.124512
mut2	miR-96-5p	0.209078
mut2	miR-96-5p	0.183886
mut2	miR-96-5p	0.194854
mut2	miR-96-5p	0.181014
mut1/2	negative control	0.152331
mut1/2	negative control	0.147167
mut1/2	negative control	0.251102
mut1/2	negative control	0.274691
mut1/2	negative control	0.2432
mut1/2	negative control	0.272802
mut1/2	miR-96-5p	0.113458
mut1/2	miR-96-5p	0.158235
mut1/2	miR-96-5p	0.232324
mut1/2	miR-96-5p	0.230852
mut1/2	miR-96-5p	0.2391
mut1/2	miR-96-5p	0.198821
