# Supplementary material for: Inhibition of miR-96-5p in the mouse brain increases glutathione levels by altering NOVA1 expression
Source: Commun Biol. 2021 Feb 10;4:182. doi: 10.1038/s42003-021-01706-0 (PMC7876013; doi:10.1038/s42003-021-01706-0)
Supplement: Supplementary file 4 — Supplementary Data 3 [file 42003_2021_1706_MOESM4_ESM.xlsx]

## Sheet: Western Blot - NOVA1
Transfection	Relative
siRNA	Expression
negative control	1.17127	0.328452
negative control	1.26778	0.231947
negative control	1.0366	0.463119
negative control	1.02463	0.475097
negative control	0.899214	0.0662852
negative control	0.600509	0.0275099
negative control	1.2123
NOVA1	0.328452
NOVA1	0.231947
NOVA1	0.463119
NOVA1	0.475097
NOVA1	0.0662852
NOVA1	0.0275099

## Sheet: Western Blot - GTRAP3-18
Transfection	Relative
siRNA	Expression
negative control	0.921547
NOVA1	1.93105
negative control	0.995001
NOVA1	1.8576
negative control	1.08345
NOVA1	1.76915

## Sheet: Luc Assay - GTRAP3-18_3'-UTR
GTRAP3-18	Transfection	Relative
3'-UTR	siRNA	Activity
control	negative control	1.16472
control	negative control	0.909383
control	negative control	0.747433
control	negative control	1.33667
control	NOVA1	1.85519
control	NOVA1	1.67646
control	NOVA1	1.75324
control	NOVA1	1.50933
Ptbp1-mut	negative control	1.92446
Ptbp1-mut	negative control	2.2506
Ptbp1-mut	negative control	2.19424
Ptbp1-mut	NOVA1	1.95444
Ptbp1-mut	NOVA1	2.17266
Ptbp1-mut	NOVA1	2.26439
