# Supplementary material for: Inhibition of miR-96-5p in the mouse brain increases glutathione levels by altering NOVA1 expression
Source: Commun Biol. 2021 Feb 10;4:182. doi: 10.1038/s42003-021-01706-0 (PMC7876013; doi:10.1038/s42003-021-01706-0)
Supplement: Supplementary file 5 — Supplementary Data 4 [file 42003_2021_1706_MOESM5_ESM.xlsx]

## Sheet: IHC - CMFDA
Administration	Relative
inhibitor	Intensity
negative control	1.46931
negative control	0.946992
negative control	0.947285
negative control	1.42806
miR-96-5p	3.28042
miR-96-5p	1.29194
miR-96-5p	2.47952
miR-96-5p	2.87885

## Sheet: IHC - EAAC1
Administration	Relative
inhibitor	Expression
negative control	0.876696
negative control	1.14155
negative control	1.01928
miR-96-5p	1.23463
miR-96-5p	1.88553
miR-96-5p	2.10074
miR-96-5p	1.41909

## Sheet: IHC - GTRAP3-18
Administration	Relative
inhibitor	Expression
negative control	1.08764
negative control	1.0866
negative control	1.18041
miR-96-5p	0.89837
miR-96-5p	0.981804
miR-96-5p	0.968981
miR-96-5p	0.897002

## Sheet: IHC - NOVA1
Administration	Relative
inhibitor	Expression
negative control	0.994348
negative control	0.920367
negative control	1.02427
miR-96-5p	1.05351
miR-96-5p	1.05842
miR-96-5p	1.07202
miR-96-5p	1.10167
