# Supplementary material for: Inhibition of miR-96-5p in the mouse brain increases glutathione levels by altering NOVA1 expression
Source: Commun Biol. 2021 Feb 10;4:182. doi: 10.1038/s42003-021-01706-0 (PMC7876013; doi:10.1038/s42003-021-01706-0)
Supplement: Supplementary file 6 — Supplementary Data 5 [file 42003_2021_1706_MOESM6_ESM.xlsx]

## Sheet: Sheet1
Gel	MASCOT MS/MS ion-serch result									miR-96-5p target prediction
Band size	Accession	Description	Score	Coverage	# Peptides	# AAs	MW [kDa]	calc. pI	P value	mirSVR score	PhastCons Score
43.1 kDa	Q99L45	Eukaryotic translation initiation factor 2 subunit 2 OS=Mus musculus GN=Eif2s2 PE=1 SV=1 - [IF2B_MOUSE]	1134.22	49.85	18	331	38.0682	5.79541	3.78273e-114	-0.1019	0.7071
	O70172	Phosphatidylinositol 5-phosphate 4-kinase type-2 alpha OS=Mus musculus GN=Pip4k2a PE=1 SV=1 - [PI42A_MOUSE]	387.007	23.7	10	405	46.1225	6.99072	1.99192e-39	-0.0075	0.5514
	Q60668	Heterogeneous nuclear ribonucleoprotein D0 OS=Mus musculus GN=Hnrnpd PE=1 SV=2 - [HNRPD_MOUSE]	329.315	25.07	8	355	38.3303	7.81104	1.17097e-33	-0.0022	0.6743
	Q9JKN6	RNA-binding protein Nova-1 OS=Mus musculus GN=Nova1 PE=1 SV=2 - [NOVA1_MOUSE]	100.745	7.1	3	507	51.724	8.71924	8.42325e-11	-1.2513	0.8601
										-0.7122	0.8601
	Q9QYR6	Microtubule-associated protein 1A OS=Mus musculus GN=Map1a PE=1 SV=2 - [MAP1A_MOUSE]	93.6922	1.22	3	2776	299.957	4.99561	4.27343e-10	-0.0043	0.5447
										-0.0031	0.5977
	Q9WV60	Glycogen synthase kinase-3 beta OS=Mus musculus GN=Gsk3b PE=1 SV=2 - [GSK3B_MOUSE]	69.3233	6.9	3	420	46.6809	8.77783	1.1686e-07	-0.0003	0.5645
	A2A935	PR domain zinc finger protein 16 OS=Mus musculus GN=Prdm16 PE=1 SV=1 - [PRD16_MOUSE]	63.1897	0.71	1	1275	140.769	6.1001	4.79768e-07	-0.1834	0.6619
	P20357	Microtubule-associated protein 2 OS=Mus musculus GN=Map2 PE=1 SV=2 - [MTAP2_MOUSE]	59.3145	1.97	3	1828	199.01	4.90674	1.17099e-06	-0.0192	0.5153
										-0.0231	0.5813
	O55131	Septin-7 OS=Mus musculus GN=Sept7 PE=1 SV=1 - [SEPT7_MOUSE]	52.35	4.36	2	436	50.5179	8.57275	5.82103e-06	-0.9434	0.7536
	P61164	Alpha-centractin OS=Mus musculus GN=Actr1a PE=2 SV=1 - [ACTZ_MOUSE]	31.6532	3.99	2	376	42.5869	6.63916	0.000683405	-0.2171	0.5431
51.3 kDa	Q9JKN6	RNA-binding protein Nova-1 OS=Mus musculus GN=Nova1 PE=1 SV=2 - [NOVA1_MOUSE]	498.265	23.27	13	507	51.724	8.71924	1.49095e-50	-1.2513	0.8601
										-0.7122	0.8601
	P62814	V-type proton ATPase subunit B, brain isoform OS=Mus musculus GN=Atp6v1b2 PE=1 SV=1 - [VATB2_MOUSE]	225.714	10.18	6	511	56.5149	5.80811	2.6826e-23	-0.1299	0.7481
	Q8VIJ6	Splicing factor, proline- and glutamine-rich OS=Mus musculus GN=Sfpq PE=1 SV=1 - [SFPQ_MOUSE]	221.458	4.43	3	699	75.3943	9.43701	7.14844e-23	-0.0465	0.6582
	Q8VD63	Testis-specific Y-encoded-like protein 4 OS=Mus musculus GN=Tspyl4 PE=2 SV=1 - [TSYL4_MOUSE]	180.922	14.04	5	406	44.7831	6.99072	8.08698e-19	-0.0096	0.6495
										-0.0087	0.6623
	Q9WUM4	Coronin-1C OS=Mus musculus GN=Coro1c PE=1 SV=2 - [COR1C_MOUSE]	179.109	12.66	6	474	53.087	7.07861	1.22769e-18	-0.0778	0.6578
	P56959	RNA-binding protein FUS OS=Mus musculus GN=Fus PE=2 SV=1 - [FUS_MOUSE]	157.827	8.69	3	518	52.6415	9.36377	1.64925e-16	-0.0622	0.5644
	P68368	Tubulin alpha-4A chain OS=Mus musculus GN=Tuba4a PE=1 SV=1 - [TBA4A_MOUSE]	149.212	15.18	7	448	49.8924	5.05908	1.19882e-15	-0.0033	0.5957
	Q6PHZ2	Calcium/calmodulin-dependent protein kinase type II subunit delta OS=Mus musculus GN=Camk2d PE=1 SV=1 - [KCC2D_MOUSE]	146.93	8.42	4	499	56.3336	7.25439	2.02768e-15	-0.0144	0.5589
										-0.0215	0.7159
										-0.0024	0.5452
	Q923T9	Calcium/calmodulin-dependent protein kinase type II subunit gamma OS=Mus musculus GN=Camk2g PE=1 SV=1 - [KCC2G_MOUSE]	142.52	12.1	6	529	59.5693	7.57666	5.59758e-15	-0.0016	0.6328
	O54724	Polymerase I and transcript release factor OS=Mus musculus GN=Ptrf PE=1 SV=1 - [PTRF_MOUSE]	125.906	11.73	4	392	43.927	5.51611	2.56686e-13	-0.0039	0.6006
	P27546	Microtubule-associated protein 4 OS=Mus musculus GN=Map4 PE=1 SV=3 - [MAP4_MOUSE]	63.4391	2.31	2	1125	117.357	4.98291	4.52991e-07	-0.0013	0.4873
	P20357	Microtubule-associated protein 2 OS=Mus musculus GN=Map2 PE=1 SV=2 - [MTAP2_MOUSE]	58.46	0.88	1	1828	199.01	4.90674	1.42561e-06	-0.0192	0.5153
										-0.0231	0.5813
	Q8C8N2	Protein SCAI OS=Mus musculus GN=Scai PE=1 SV=2 - [SCAI_MOUSE]	56.92	3.14	2	606	70.2308	8.60205	2.03236e-06	-0.0035	0.6005
										-0.0056	0.57
	Q9QYR6	Microtubule-associated protein 1A OS=Mus musculus GN=Map1a PE=1 SV=2 - [MAP1A_MOUSE]	55.09	0.83	2	2776	299.957	4.99561	3.09742e-06	-0.0043	0.5447
										-0.0031	0.5977
	Q9EQ20	Methylmalonate-semialdehyde dehydrogenase [acylating], mitochondrial OS=Mus musculus GN=Aldh6a1 PE=1 SV=1 - [MMSA_MOUSE]	40.42	1.87	1	535	57.8785	8.07471	9.07821e-05	-0.1313	0.5553
	O08739	AMP deaminase 3 OS=Mus musculus GN=Ampd3 PE=2 SV=2 - [AMPD3_MOUSE]	37.11	1.17	1	766	88.5956	7.32764	0.000194536	-0.0078	0.5876
	O35841	Apoptosis inhibitor 5 OS=Mus musculus GN=Api5 PE=1 SV=2 - [API5_MOUSE]	29.79	1.79	1	504	56.7498	5.92236	0.00104954	-0.8038	0.7431
										-0.0168	0.5994
	P10637	Microtubule-associated protein tau OS=Mus musculus GN=Mapt PE=1 SV=3 - [TAU_MOUSE]	29.1	2.05	1	733	76.1973	6.78564	0.00123027	-0.0002	0.5349
										-0.0279	0.5441
										-0.0206	0.531
	Q8BTV2	Cleavage and polyadenylation specificity factor subunit 7 OS=Mus musculus GN=Cpsf7 PE=1 SV=2 - [CPSF7_MOUSE]	22.2	1.7	1	471	51.9793	8.00146	0.0060256	-0.7961	0.6897
80.7 kDa	O08739	AMP deaminase 3 OS=Mus musculus GN=Ampd3 PE=2 SV=2 - [AMPD3_MOUSE]	1128.09	26.37	22	766	88.5956	7.32764	1.55251e-113	-0.0078	0.5876
	Q8BZ98	Dynamin-3 OS=Mus musculus GN=Dnm3 PE=1 SV=1 - [DYN3_MOUSE]	458.587	12.98	12	863	97.1296	8.35303	1.38455e-46	-0.0012	0.5933
	Q8VIJ6	Splicing factor, proline- and glutamine-rich OS=Mus musculus GN=Sfpq PE=1 SV=1 - [SFPQ_MOUSE]	202.043	12.59	8	699	75.3943	9.43701	6.24693e-21	-0.0465	0.6582
	Q03141	MAP/microtubule affinity-regulating kinase 3 OS=Mus musculus GN=Mark3 PE=1 SV=2 - [MARK3_MOUSE]	197.804	10.62	7	753	84.337	9.51025	1.65816e-20	-0.0828	0.6587
	Q05512	Serine/threonine-protein kinase MARK2 OS=Mus musculus GN=Mark2 PE=1 SV=3 - [MARK2_MOUSE]	106.65	3.74	2	776	86.2522	9.67139	2.16272e-11	-0.0024	0.5652
	Q9Z268	RasGAP-activating-like protein 1 OS=Mus musculus GN=Rasal1 PE=2 SV=2 - [RASL1_MOUSE]	101.178	3.75	3	799	89.3388	6.3667	7.62347e-11	-0.0025	0.5704
	Q9DBG3	AP-2 complex subunit beta OS=Mus musculus GN=Ap2b1 PE=1 SV=1 - [AP2B1_MOUSE]	69.1593	4.16	4	937	104.516	5.37646	1.21357e-07	-0.2615	0.644
										-0.001	0.5424
	P28740	Kinesin-like protein KIF2A OS=Mus musculus GN=Kif2a PE=1 SV=2 - [KIF2A_MOUSE]	57.9827	3.12	3	705	79.7066	6.72705	1.59123e-06	-0.1331	0.7069
										-0.163	0.7069
	Q9WV92	Band 4.1-like protein 3 OS=Mus musculus GN=Epb41l3 PE=1 SV=1 - [E41L3_MOUSE]	47.9206	1.83	2	929	103.274	5.31299	1.61415e-05	-1.1251	0.6907
	Q68FF6	ARF GTPase-activating protein GIT1 OS=Mus musculus GN=Git1 PE=1 SV=1 - [GIT1_MOUSE]	39.76	1.17	1	770	85.2473	6.93213	0.000105682	-0.0028	0.5952
										-0.1405	0.6964
87.6 kDa	Q8VIJ6	Splicing factor, proline- and glutamine-rich OS=Mus musculus GN=Sfpq PE=1 SV=1 - [SFPQ_MOUSE]	5877.73	35.34	25	699	75.3943	9.43701	0	-0.0465	0.6582
	O35066	Kinesin-like protein KIF3C OS=Mus musculus GN=Kif3c PE=1 SV=3 - [KIF3C_MOUSE]	1085.44	30.65	23	796	89.917	8.06006	2.85705e-109	-0.0494	0.5008
	P28740	Kinesin-like protein KIF2A OS=Mus musculus GN=Kif2a PE=1 SV=2 - [KIF2A_MOUSE]	1073.71	28.09	22	705	79.7066	6.72705	4.25552e-108	-0.1331	0.7069
										-0.163	0.7069
	O70318	Band 4.1-like protein 2 OS=Mus musculus GN=Epb41l2 PE=1 SV=2 - [E41L2_MOUSE]	747.31	21.86	20	988	109.873	5.42725	1.85801e-75	-0.1136	0.7264
	Q9WV92	Band 4.1-like protein 3 OS=Mus musculus GN=Epb41l3 PE=1 SV=1 - [E41L3_MOUSE]	119.742	4.2	4	929	103.274	5.31299	1.06118e-12	-1.1251	0.6907
	Q8BXK8	Arf-GAP with GTPase, ANK repeat and PH domain-containing protein 1 OS=Mus musculus GN=Agap1 PE=2 SV=1 - [AGAP1_MOUSE]	113.461	4.43	4	857	94.3524	7.94287	4.50734e-12	-0.0001	0.5172
										-0.0002	0.5317
	Q9Z2H5	Band 4.1-like protein 1 OS=Mus musculus GN=Epb41l1 PE=1 SV=2 - [E41L1_MOUSE]	69.97	2.5	2	879	98.254	5.61768	1.00693e-07	-0.0054	0.6166
										-0.0068	0.7237
	Q9DBG3	AP-2 complex subunit beta OS=Mus musculus GN=Ap2b1 PE=1 SV=1 - [AP2B1_MOUSE]	50.2765	1.49	2	937	104.516	5.37646	9.38319e-06	-0.2615	0.644
										-0.001	0.5424
89.2 kDa	Q8VIJ6	Splicing factor, proline- and glutamine-rich OS=Mus musculus GN=Sfpq PE=1 SV=1 - [SFPQ_MOUSE]	2121.94	31.76	23	699	75.3943	9.43701	6.39151e-213	-0.0465	0.6582
	P28740	Kinesin-like protein KIF2A OS=Mus musculus GN=Kif2a PE=1 SV=2 - [KIF2A_MOUSE]	1538.64	30.07	24	705	79.7066	6.72705	1.36622e-154	-0.1331	0.7069
										-0.163	0.7069
	Q9DBG3	AP-2 complex subunit beta OS=Mus musculus GN=Ap2b1 PE=1 SV=1 - [AP2B1_MOUSE]	190.983	10.14	10	937	104.516	5.37646	7.97444e-20	-0.2615	0.644
										-0.001	0.5424
	Q9QYR6	Microtubule-associated protein 1A OS=Mus musculus GN=Map1a PE=1 SV=2 - [MAP1A_MOUSE]	190.661	2.23	6	2776	299.957	4.99561	8.58898e-20	-0.0043	0.5447
										-0.0031	0.5977
	Q8BXK8	Arf-GAP with GTPase, ANK repeat and PH domain-containing protein 1 OS=Mus musculus GN=Agap1 PE=2 SV=1 - [AGAP1_MOUSE]	114.791	4.43	4	857	94.3524	7.94287	3.31833e-12	-0.0001	0.5172
										-0.0002	0.5317
	P58069	Ras GTPase-activating protein 2 OS=Mus musculus GN=Rasa2 PE=1 SV=2 - [RASA2_MOUSE]	101.411	3.19	3	847	96.3399	7.59131	7.2253e-11	-0.006	0.6136
										-0.0376	0.5775
	P97386	DNA ligase 3 OS=Mus musculus GN=Lig3 PE=1 SV=2 - [DNLI3_MOUSE]	89.2213	3.74	4	1015	113	8.98291	1.1964e-09	-0.0005	0.3903
	Q62448	Eukaryotic translation initiation factor 4 gamma 2 OS=Mus musculus GN=Eif4g2 PE=1 SV=2 - [IF4G2_MOUSE]	49.0029	1.88	2	906	102.041	7.13721	1.2581e-05	-0.2242	0.7629
	Q9Z2H5	Band 4.1-like protein 1 OS=Mus musculus GN=Epb41l1 PE=1 SV=2 - [E41L1_MOUSE]	48.11	1.14	1	879	98.254	5.61768	1.54525e-05	-0.0054	0.6166
										-0.0068	0.7237
	O70318	Band 4.1-like protein 2 OS=Mus musculus GN=Epb41l2 PE=1 SV=2 - [E41L2_MOUSE]	43.5	2.23	2	988	109.873	5.42725	4.46684e-05	-0.1136	0.7264
List of binding protein candidates for GTRAP3-18 3’-UTR analyzed by nano-LC MS/MS ion-search, which are also analyzed by miRNA prediction algorithm for miR-96-5p targeting.
