# Supplementary material for: Inhibition of miR-96-5p in the mouse brain increases glutathione levels by altering NOVA1 expression
Source: Commun Biol. 2021 Feb 10;4:182. doi: 10.1038/s42003-021-01706-0 (PMC7876013; doi:10.1038/s42003-021-01706-0)
Supplement: Supplementary file 7 — Supplementary Data 6 [file 42003_2021_1706_MOESM7_ESM.xlsx]

## Sheet: Sheet1
miRNA mimic		Sequence
negative control		5’-UCACCGGGUGUAAAUCAGCUUG-3’
miR-96-5p		5’-UUUGGCACUAGCACAUUUUUGCU-3’
miRNA inhibitor		Sequence
negative control		5’-TAACACGTCTATACGCCCA-3’
miR-96-5p		5’-GCAAAAATGTGCTAGTGCCAA-3’
Cloning of 3'-UTR		Primer sequence
GTRAP3-18	Forward	5’-GAGCTCACATAACTTACCTGAGCTAGG-3’
	Reverse	5’-ACGCGTAAATAAAGTCTCACC-3’
NOVA1	Forward	5’-GAGCTCGTGCCCCAGTTACACATCAGA-3’
	Reverse	5’-GCCGGCTGATGCTACATGATGAACTA-3’
Mutagenesis		Primer sequence
GTRAP3-18 Ptbp1-mut	Forward	5’- TCTTCTTGA CTTCTCAGACATGGTCTAGAATC -3’
	Reverse	5’-GACAAGTCAAGAAGATATCACTGTGCTAAAGA-3’
GTRAP3-18 unbound-mut	Forward	5’-TGTCGTTGACTTGTCAGACATGGTCTAGAATC -3’
	Reverse	5’-GACAAGTCAACGACATATCACTGTGCTAAAGA-3’
GTRAP3-18 deletion-mut	Forward	5’-CAGTGATAGACTTCACAGACATGGTC -3’
	Reverse	5’-GTGAAGTCTATCACTGTGCTAAAGATC-3’
NOVA1 mut1	Forward	5’-GAAAGTCGGAACAAATTATTGATAGCT-3’
	Reverse	5’-TTTGTTCCGACTTTCACTTTTGTTTAT-3’
NOVA1 mut2	Forward	5’-CTGAGTCGGAACTGTCCAGGCCATTTG-3’
	Reverse	5’-ACAGTTCCGACTCAGGAGAGGTACAGA-3’
quantified RT-PCR		Primer sequence
GTRAP3-18	Forward	5’- GGAACAACCGTGTAGTGAGCAA -3’
	Reverse	5’- TGATGCCGAACACAAAGACC -3’
NOVA1	Forward	5’-AGTATCCTACAACCTCAG -3’
	Reverse	5’- CTCCATTATAGCCTTCAC-3’
GAPDH	Forward	5’- AAAATGGTGAAGGTCGGTGTG -3’
	Reverse	5’- AATGAAGGGGTCGTTGATGG -3’
RNA synthesis for indentification of RBPs		Primer sequence
GTRAP3-18	Forward	5’-TAATACGACTCACTATAGGGAGAACATAACTTACCTGA-3’
	Reverse	5’-GGATCACTAGTAAGCTTAGATCTTAAATAAAGTCTCACC-3’
List of miRNA mimic, inhibitor or primer sequence used in the manuscript
