# Supplementary material for: Inhibition of miR-96-5p in the mouse brain increases glutathione levels by altering NOVA1 expression
Source: Commun Biol. 2021 Feb 10;4:182. doi: 10.1038/s42003-021-01706-0 (PMC7876013; doi:10.1038/s42003-021-01706-0)
Supplement: Supplementary file 8 — Supplementary Data 7 [file 42003_2021_1706_MOESM8_ESM.xlsx]

## Sheet: ROS measurement
H2O2 concentration	mimic	inhibitor				H2O2 concentration	siRNA
0 uM	negative control	negative control		1.00508		0 uM	negative control	1.17613
	negative control	negative control		0.993324			negative control	0.920045
	negative control	negative control		1.00159			negative control	0.903823
	negative control	negative control		1.20308			negative control	0.996129
	negative control	negative control		1.0599			negative control	1.09729
	negative control	negative control		0.737018			negative control	0.906579
	miR-96-5p	negative control		1.06413			NOVA1	1.06243
	miR-96-5p	negative control		1.05815			NOVA1	1.11579
	miR-96-5p	negative control		1.07674			NOVA1	1.07797
	miR-96-5p	negative control		1.5644			NOVA1	1.23396
	miR-96-5p	negative control		1.30039			NOVA1	1.09646
	miR-96-5p	negative control		1.77999			NOVA1	1.62753
	negative control	miR-96-5p		0.837317		100 uM	negative control	1.31136
	negative control	miR-96-5p		0.966541			negative control	0.944913
	negative control	miR-96-5p		0.97658			negative control	0.921812
	negative control	miR-96-5p		1.07302			negative control	1.21808
	negative control	miR-96-5p		0.73297			negative control	1.60038
	negative control	miR-96-5p		0.994449			negative control	1.3152
	miR-96-5p	miR-96-5p		0.971647			NOVA1	1.31688
	miR-96-5p	miR-96-5p		1.09047			NOVA1	1.3377
	miR-96-5p	miR-96-5p		1.09969			NOVA1	1.35117
	miR-96-5p	miR-96-5p		1.24017			NOVA1	1.57698
	miR-96-5p	miR-96-5p		1.12745			NOVA1	1.67238
	miR-96-5p	miR-96-5p		1.32295			NOVA1	1.48466
100 uM	negative control	negative control		1.19613		500 uM	negative control	1.16106
	negative control	negative control		1.18137			negative control	1.15005
	negative control	negative control		1.21641			negative control	1.16495
	negative control	negative control		1.47556			negative control	1.50698
	negative control	negative control		1.32916			negative control	1.8635
	negative control	negative control		1.38621			negative control	1.40239
	miR-96-5p	negative control		1.21853			NOVA1	1.46205
	miR-96-5p	negative control		1.23601			NOVA1	1.48864
	miR-96-5p	negative control		1.23858			NOVA1	1.51422
	miR-96-5p	negative control		2.00998			NOVA1	2.07792
	miR-96-5p	negative control		1.69178			NOVA1	2.52764
	miR-96-5p	negative control		2.05932			NOVA1	2.08764
	negative control	miR-96-5p		0.914055
	negative control	miR-96-5p		1.00637
	negative control	miR-96-5p		1.21072
	negative control	miR-96-5p		0.554288
	negative control	miR-96-5p		0.923639
	negative control	miR-96-5p		1.04668
	miR-96-5p	miR-96-5p		1.04796
	miR-96-5p	miR-96-5p		1.21198
	miR-96-5p	miR-96-5p		1.18253
	miR-96-5p	miR-96-5p		1.66812
	miR-96-5p	miR-96-5p		1.67743
	miR-96-5p	miR-96-5p		1.51348
500 uM	negative control	negative control		1.36876
	negative control	negative control		1.32964
	negative control	negative control		1.55601
	negative control	negative control		1.69722
	negative control	negative control		1.67361
	negative control	negative control		1.48593
	miR-96-5p	negative control		1.71911
	miR-96-5p	negative control		1.89067
	miR-96-5p	negative control		1.78059
	miR-96-5p	negative control		2.27141
	miR-96-5p	negative control		2.92464
	miR-96-5p	negative control		2.21169
	negative control	miR-96-5p		1.18331
	negative control	miR-96-5p		1.22664
	negative control	miR-96-5p		1.29132
	negative control	miR-96-5p		1.47757
	negative control	miR-96-5p		1.29012
	negative control	miR-96-5p		1.2278
	miR-96-5p	miR-96-5p		1.19511
	miR-96-5p	miR-96-5p		1.35326
	miR-96-5p	miR-96-5p		1.40861
	miR-96-5p	miR-96-5p		1.94188
	miR-96-5p	miR-96-5p		1.58989
	miR-96-5p	miR-96-5p		1.72529

## Sheet: qPCR
GTRAP3-18 mRNA expression				NOVA1 mRNA expression
mimic	inhibitor			mimic	inhibitor
negative control	negative control	0.676326		negative control	negative control	1.05281
negative control	negative control	1.00759		negative control	negative control	0.934801
negative control	negative control	1.43916		negative control	negative control	0.972191
negative control	negative control	0.87692		negative control	negative control	1.0402
miR-96-5p	negative control	1.22249		miR-96-5p	negative control	0.705019
miR-96-5p	negative control	1.01512		miR-96-5p	negative control	0.740219
miR-96-5p	negative control	0.979286		miR-96-5p	negative control	1.0786
miR-96-5p	negative control	1.61097		miR-96-5p	negative control	0.821724
negative control	miR-96-5p	0.712243		negative control	miR-96-5p	0.850041
negative control	miR-96-5p	0.942816		negative control	miR-96-5p	1.0275
negative control	miR-96-5p	1.26519		negative control	miR-96-5p	1.09119
negative control	miR-96-5p	0.900829		negative control	miR-96-5p	1.14691
miR-96-5p	miR-96-5p	0.944257		miR-96-5p	miR-96-5p	0.739655
miR-96-5p	miR-96-5p	0.925725		miR-96-5p	miR-96-5p	0.653095
miR-96-5p	miR-96-5p	1.36684		miR-96-5p	miR-96-5p	1.11222
miR-96-5p	miR-96-5p	0.912861		miR-96-5p	miR-96-5p	0.664639
siRNA				siRNA
negative control	0.778713			negative control	0.778713	1.0661
negative control	0.831777			negative control	0.831777	0.970482
negative control	1.32492			negative control	1.32492	0.974781
negative control	1.06459			negative control	1.06459	0.988639
NOVA1	1.15529			NOVA1	1.15529	0.220447
NOVA1	1.20892			NOVA1	1.20892	0.774652
NOVA1	1.63436			NOVA1	1.63436	0.346333
NOVA1	1.66528			NOVA1	1.66528	0.157011

## Sheet: WB - HEK293
GTRAP3-18 protein expression			NOVA1 protein expression
siRNA			siRNA
negative control	0.935558		negative control	1.05341
negative control	1.06444		negative control	0.946589
negative control	0.516871		negative control	0.884101
negative control	1.10018		negative control	0.836837
negative control	1.38295		negative control	1.27906
negative control	1		negative control	1
NOVA1	1.0809		NOVA1	0.169163
NOVA1	1.48614		NOVA1	0.161618
NOVA1	1.89122		NOVA1	0.0306826
NOVA1	1.4382		NOVA1	0.00411996
NOVA1	2.06147		NOVA1	0.0127094
NOVA1	1.49604		NOVA1	0.23747

## Sheet: Luc assay - Ptbp1 mut
GTRAP3-18 3'-UTR construct	mimic	inhibitor
no-mut	negative control	negative control	1.08076
	negative control	negative control	0.784624
	negative control	negative control	1
	miR-96-5p	negative control	2.01351
	miR-96-5p	negative control	1.58098
	miR-96-5p	negative control	1.84309
	negative control	miR-96-5p	0.87431
	negative control	miR-96-5p	0.820184
	negative control	miR-96-5p	0.83945
	miR-96-5p	miR-96-5p	1.31797
	miR-96-5p	miR-96-5p	1.28689
	miR-96-5p	miR-96-5p	1.26024
Ptbp1-mut	negative control	negative control	2.38004
	negative control	negative control	2.48337
	negative control	negative control	2.56476
	miR-96-5p	negative control	2.02052
	miR-96-5p	negative control	2.24982
	miR-96-5p	negative control	2.49328
	negative control	miR-96-5p	2.46465
	negative control	miR-96-5p	2.74792
	negative control	miR-96-5p	2.3447
	negative control	miR-96-5p	2.80181
	negative control	miR-96-5p	2.71013
	negative control	miR-96-5p	3.19484
	miR-96-5p	miR-96-5p	2.4041
	miR-96-5p	miR-96-5p	2.59236
	miR-96-5p	miR-96-5p	2.59943

## Sheet: Luc assay - unbound mut
GTRAP3-18 3'-UTR construct	mimic
no-mut	negative control	1.08076
	negative control	0.784624
	negative control	1
	miR-96-5p	2.01351
	miR-96-5p	1.58098
	miR-96-5p	1.84309
unbound-mut	negative control	0.0333972
	negative control	0.0289804
	negative control	0.032985
	negative control	0.0266222
	negative control	0.0269627
	negative control	0.031617
	negative control	0.031724
	negative control	0.031617
	miR-96-5p	0.0208563
	miR-96-5p	0.0294209
	miR-96-5p	0.0301524
	miR-96-5p	0.0282726
	miR-96-5p	0.0241273
	miR-96-5p	0.0279256
	miR-96-5p	0.0288351
	miR-96-5p	0.0278186

## Sheet: Luc assay - deletion mut
GTRAP3-18 3'-UTR construct	mimic
no-mut	negative control	1.08662
	negative control	0.848409
	negative control	1.12894
	negative control	0.936032
	miR-96-5p	1.63568
	miR-96-5p	1.40813
	miR-96-5p	2.1081
	miR-96-5p	1.65525
unbound-mut	negative control	0.00674067
	negative control	0.00706166
	negative control	0.00759663
	negative control	0.00775712
	miR-96-5p	0.00524274
	miR-96-5p	0.00732914
	miR-96-5p	0.00957603
	miR-96-5p	0.00775712
